# Supplementary material for: Substitutional Diversity-Oriented Synthesis and In Vitro Anticancer Activity of Framework-Integrated Estradiol-Benzisoxazole Chimeras
Source: Molecules. 2022 Nov 2;27(21):7456. doi: 10.3390/molecules27217456 (PMC9654004; doi:10.3390/molecules27217456)
Supplement: Supplementary file 1 [file molecules-27-07456-s001.zip]

Archive with 1 entries (1 files):
- molecules-1984378-supplementary.pdf
